# Supplementary material for: Natural IgG Anti-F (ab’)2 Autoantibody Activity in Children with Autism
Source: Biomedicines. 2023 Feb 27;11(3):715. doi: 10.3390/biomedicines11030715 (PMC10045297; doi:10.3390/biomedicines11030715)
Supplement: Supplementary file 1 [file biomedicines-11-00715-s001.zip]

Archive with 1 entries (1 files):
- biomedicines-2141957-supplementary.pdf
